# Supplementary material for: Search strategy is regulated by somatostatin signaling and deep brain photoreceptors in zebrafish
Source: BMC Biol. 2017 Jan 26;15:4. doi: 10.1186/s12915-016-0346-2 (PMC5267475; doi:10.1186/s12915-016-0346-2)
Supplement: Additional file 1: Movie 1a, b. — Representative path trajectory of a larva during (a) baseline illumination and (b) after loss of illumination. Movie duration 10 min. (ZIP 2209 kb) [file 12915_2016_346_MOESM1_ESM.zip]

Archive with 2 entries (2 files):
- supp movie 1b.mov
- supp movie 1a.mov
