# Supplementary material for: Search strategy is regulated by somatostatin signaling and deep brain photoreceptors in zebrafish
Source: BMC Biol. 2017 Jan 26;15:4. doi: 10.1186/s12915-016-0346-2 (PMC5267475; doi:10.1186/s12915-016-0346-2)
Supplement: Additional file 6: Movies 2a, b. — Representative response of a larva in the local search assay after (a) a 3 s delay following loss of illumination, and (b) after a 3 minute delay following loss of illumination. (ZIP 6033 kb) [file 12915_2016_346_MOESM6_ESM.zip]

Archive with 2 entries (2 files):
- SuppMovie_2b.mov
- SuppMovie_2a.mov
