# Supplementary material for: Search strategy is regulated by somatostatin signaling and deep brain photoreceptors in zebrafish
Source: BMC Biol. 2017 Jan 26;15:4. doi: 10.1186/s12915-016-0346-2 (PMC5267475; doi:10.1186/s12915-016-0346-2)
Supplement: Additional file 13: Table S1. — CRISPR design and genotyping. (XLS 19 kb) [file 12915_2016_346_MOESM13_ESM.xls]

## Sheet: Sheet1
Gene Target	Target sequence	CRISPR	Genotype primer L	Genotype primer R	N	% WT product
EGFP (Control)	GGCGAGGGCGATGCCACCTACGG	GGCGAGGGCGATGCCACCTA	TGTAAAACGACGGCCAGTCCATCCTGGTCGAGCTGG	GTGTCTTGAACTTCAGGGTCAGCTTGC	26	0.54 ± 0.26
trh	GGAGGAGCTGTTCCAGCGGGCGG	GGAGGAGCTGTTCCAGCGGG	TGTAAAACGACGGCCAGTTGTGAGGATGGAGCGCAGCAGCAG	GTGTCTTTGGCCTGCGTGGCGGTGTCCG	37	0 ± 0
sst1.1 #1	GGGTGCGAGCATGGGGCCGGCGG	GGGTGCGAGCATGGGGCCGG	TGTAAAACGACGGCCAGTGAAAGATGATGTGCGTCTGG	GTGTCTTGGGATTAACACGACGTGAAAG	22	0 ± 0
sst1.1 #2	GCACCCCGCGAGCGCAAAGCCGG	GGACCCCGCGAGCGCAAAGC	TGTAAAACGACGGCCAGTGAAAGATGATGTGCGTCTGG	GTGTCTTGGGATTAACACGACGTGAAAG	26	0 ± 0
opn4a #1	TGGCGGGGGTCCTCAGGGTCCGG	GGGCGGGGGTCCTCAGGGTC	TGTAAAACGACGGCCAGTACCTACTTAATGAACAGAGAAATGAAC	GTGTCTTGGCACACATGAGGAAATCTG	36	0 ± 0
opn4a #2	AGCACACCGATGGAGGCCAGCGG	GGCACACCGATGGAGGCCAG	TGTAAAACGACGGCCAGTCGCTCATGGTTATTGCTGTG	GTGTCTTTCACTCCAGCCAAAGAAAGG	42	0 ± 0
valopa	GAGGAAGCTGATGCTGCCGCCGG	GGGGAAGCTGATGCTGCCGC	TGTAAAACGACGGCCAGTGAGCACGCAAGCCCATTT	GTGTCTTCATCGTCAACCTGTCTCTGG	6	1.99 ± 0.72
Supplementary Table 1
